# Supplementary material for: The Application of Mobile Health in Self-Management Among Patients Undergoing Dialysis: Scoping Review
Source: J Med Internet Res. 2026 Jan 2;28:e76880. doi: 10.2196/76880 (PMC12791203; doi:10.2196/76880)
Supplement: Multimedia Appendix 2 [file jmir-v28-e76880-s002.xlsx]

## Sheet: MMAT checklist
				SCREENING QUESTIONS		1. RANDOMIZED CONTROLLED TRIALS					2. NON-RANDOMIZED STUDIES					3. MIXED METHODS STUDIES					4. QUANTITATIVE DESCRIPTIVE STUDIES
RefID	First author	Year	Citation	S1. Are there clear research questions?	S2. Do the collected data allow to address the research questions?	1.1. Is randomization appropriately performed?	1.2. Are the groups comparable at baseline?	1.3. Are there complete outcome data?	1.4. Are outcome assessors blinded to the intervention provided?	1.5 Did the participants adhere to the assigned intervention?	2.1. Are the participants representative of the target population?	2.2. Are measurements appropriate regarding both the outcome and intervention (or exposure)?	2.3. Are there complete outcome data?	2.4. Are the confounders accounted for in the design and analysis?	2.5. During the study period, is the intervention administered (or exposure occurred) as intended?	3.1. Is there an adequate rationale for using a mixed methods design to address the research question?	3.2. Are the different components of the study effectively integrated to answer the research question?	3.3. Are the outputs of the integration of qualitative and quantitative components adequately interpreted?	3.4. Are divergences and inconsistencies between quantitative and qualitative results adequately addressed?	3.5. Do the different components of the study adhere to the quality criteria of each tradition of the methods involved?	4.1. Is the sampling strategy relevant to address the research question?	4.2. Is the sample representative of the target population?	4.3. Are the measurements appropriate?	4.4. Is the risk of nonresponse bias low?	4.5. Is the statistical analysis appropriate to answer the research question?
1	Saadatifar etc	2022	Saadatifar, B., et al., Effect of mHealth Training on Treatment Adherence in Hemodialysis Patients. Medical-Surgical Nursing Journal, 2022. 11(3): p. 1-8.	Yes	Yes						Yes	Yes	Yes	Yes	Yes
2	Ren etc	2019	Ren, Q., et al., Effects of a transtheoretical model‐based WeChat health education programme on self‐management among haemodialysis patients: A longitudinal experimental intervention study. Journal of Advanced Nursing (John Wiley &amp; Sons, Inc.), 2019. 75(12): p. 3554-3565.	Yes	Yes						Yes	Yes	Yes	Yes	Yes
3	Park etc	2019	Park, O.L. and S.R. Kim, Integrated self‐management program effects on hemodialysis patients: A quasi‐experimental study. Japan Journal of Nursing Science, 2019. 16(4): p. 396-406.	Yes	Yes						Yes	Yes	Yes	Yes	Yes
4	Pack etc	2021	Pack, S. and J. Lee, Randomised controlled trial of a smartphone application‐based dietary self‐management program on haemodialysis patients. Journal of Clinical Nursing (John Wiley &amp; Sons, Inc.), 2021. 30(5/6): p. 840-848.	Yes	Yes	Yes	Yes	Yes	Can't tell	Yes
5	Khoury etc	2020	Khoury, C.F.E., et al., A Dietary Mobile App for Patients Undergoing Hemodialysis: Prospective Pilot Study to Improve Dietary Intakes. Journal of Medical Internet Research, 2020. 22(7): p. N.PAG-N.PAG.	Yes	Yes						Yes	Yes	Yes	No	Yes
6	Nasrin etc	2019	Hanifi, N., L.S. Ezzat, and M. Dinmohammadi, Effect of Consultation and Follow-up Phone Calls on Biochemical Indicators and Intradialytic Weight Gain in Patients Undergoing Hemodialysis. Oman Medical Journal, 2019. 34(2): p. 137-146.	Yes	Yes						Yes	Yes	Yes	Yes	Yes
7	Cho etc	2020	Cho, H. and S. Park, The effects of self‐performance management video program on patients receiving hemodialysis. Japan Journal of Nursing Science, 2020. 17(2): p. 1-10.	Yes	Yes						Yes	Yes	Yes	Yes	Yes
8	Chiang etc	2021	Chiang, Y.-C., et al., Effects of Individualized Dietary Phosphate Control Program With a Smartphone Application in Hemodialysis Patients in Taiwan. Biological Research for Nursing, 2021. 23(3): p. 375-381.	Yes	Yes						Yes	Yes	Yes	No	Yes
9	Zwi etc	2022	Zwi, S., et al., A feasibility study of a best practice health literacy app for Australian adults with chronic kidney disease. PEC Innov, 2022. 1: p. 100047.	Yes	Yes											Yes	Yes	Yes	Yes	Yes
10	Welch etc	2013	Welch, J.L., et al., Using a mobile application to self-monitor diet and fluid intake among adults receiving hemodialysis. Res Nurs Health, 2013. 36(3): p. 284-98.	Yes	Yes	Yes	Yes	Yes	Can't tell	Yes
11	Thongsunti etc	2024	Thongsunti, A., et al., Effect of a transtheoretical model-based intervention and motivational interviewing on hyperphosphatemia management via telehealth (TMT program) among hemodialysis patients during the COVID-19 pandemic. Front Public Health, 2024. 12: p. 1361778.	Yes	Yes	Yes	Yes	Yes	Yes	Yes
12	Chung etc	2024	Chung, M.K., et al., Adaptive Nutrition Intervention Stabilizes Serum Phosphorus Levels in Hemodialysis Patients: A Multicenter Decentralized Clinical Trial Using Real-World Data. J Ren Nutr, 2024. 34(1): p. 47-57.	Yes	Yes	Yes	Yes	Yes	No	Yes
13	Dawson etc	2021	Dawson, J., et al., A Text Messaging Intervention for Dietary Behaviors for People Receiving Maintenance Hemodialysis: A Feasibility Study of KIDNEYTEXT. Am J Kidney Dis, 2021. 78(1): p. 85-95.e1.	Yes	Yes	Yes	Yes	Yes	Yes	Yes
14	Khoury etc	2021	El Khoury, C.F., et al., Adequate Management of Phosphorus in Patients Undergoing Hemodialysis Using a Dietary Smartphone App: Prospective Pilot Study. JMIR FORMATIVE RESEARCH, 2021. 5(6).	Yes	Yes						Yes	Yes	Yes	No	Yes
15	Hosseini etc	2023	Hosseini, A., et al., The effect of an educational app on hemodialysis patients' self-efficacy and self-care: A quasi-experimental longitudinal study. Chronic Illn, 2023. 19(2): p. 383-394.	Yes	Yes						Yes	Yes	Yes	No	Yes
16	Min etc	2020	Min, Y. and M. Park, Effects of a Mobile-App-Based Self-Management Support Program For Elderly Hemodialysis Patients. Healthc Inform Res, 2020. 26(2): p. 93-103.	Yes	Yes						Yes	Yes	Yes	Yes	Yes
17	Mollaoğlu etc	2024	Mollaoğlu, M., et al., The Effect of Education and Art Therapy with Telehealth Method on Diet-Fluid Restriction and Anxiety in Hemodialysis Patients During the Covid-19 Pandemic. Altern Ther Health Med, 2024. 30(7): p. 58-64.	Yes	Yes	No	Yes	Yes	Can't tell	Yes
18	Rocco etc	2023	Rocco, M.V., et al., Fluid Intake Management in Maintenance Hemodialysis Using a Smartphone-Based Application: A Pilot Study. Kidney Med, 2023. 5(9): p. 100703.	Yes	Yes						No	Yes	No	No	Yes
19	David etc	2021	St-Jules, D.E., et al., Feasibility and Acceptability of mHealth Interventions for Managing Hyperphosphatemia in Patients Undergoing Hemodialysis. J Ren Nutr, 2021. 31(4): p. 403-410.	Yes	Yes	Yes	Yes	Yes	Yes	Yes
20	Teong etc	2022	Teong, L.F., et al., Effectiveness of a Nutritional Mobile Application for Management of Hyperphosphatemia in Patients on Hemodialysis: A Multicenter Open-Label Randomized Clinical Trial. J Pers Med, 2022. 12(6).	Yes	Yes	Yes	Yes	Yes	No	Yes
21	Pungchompoo etc	2024	Pungchompoo, W., et al., The feasibility of integrating a home telehealth model for older persons living with hemodialysis. BMC Geriatr, 2024. 24(1): p. 378.	Yes	Yes											Yes	Yes	Yes	Yes	Yes
22	Nursalam etc	2020	Nursalam, N., et al., Automatic reminder for fluids management on confidence and compliance with fluid restrictions in hemodialysis patients. Systematic Reviews in Pharmacy, 2020. 11(5): p. 226 EP - 233.	Yes	Yes											Yes	Yes	Yes	Yes	No
23	Hayashi1 etc	2017	Hayashi, A., et al., Testing the Feasibility and Usability of a Novel Smartphone-Based Self-Management Support System for Dialysis Patients: A Pilot Study. JMIR Res Protoc, 2017. 6(4): p. e63.	Yes	Yes						No	Yes	No	No	Yes
24	Pinto etc	2020	Pinto, L.C.S., et al., Development and Validation of an Application for Follow-up of Patients Undergoing Dialysis: NefroPortátil. J Ren Nutr, 2020. 30(4): p. e51-e57.	Yes	Yes						No	Yes	Yes	No	No
25	Andriati etc	2025	Andriati, R., Innovation of the M-Nursing Application to Improve Compliance with Haemodialysis Therapy and Urea-Creatinine Levels in Patients with Chronic Kidney Disease. Malaysian Journal of Nursing (MJN), 2025. 17(1): p. 103-112.	Yes	Yes						Yes	Yes	No	No	Can't tell
26	Taguiam etc	2025	Taguiam, D.J., Optimizing Fluid Intake Management in Adult Hemodialysis Patients: The Impact of the H2Overload Mobile Health App on Interdialytic Weight Gain. 2025.	Yes	Yes											Yes	Yes	Yes	Yes	Yes
27	Lee etc	2024	Lee, H.-J. and H.-Y. Kang, Effects of a Customized Diet Education Program Using a Mobile Instant Messenger for People Undergoing Peritoneal Dialysis: A Feasibility Test. Asian Nursing Research, 2024. 18(4): p. 367-376.	Yes	Yes						Yes	Yes	Yes	No	Yes
28	Chae etc	2024	Chae, Y.J. and H.S. Kim, Effects of a mobile application on improving self‐management of adult patients receiving peritoneal dialysis: A randomized controlled trial. Japan Journal of Nursing Science, 2024. 21(1): p. 1-15.	Yes	Yes	Yes	Yes	Yes	Yes	Yes
29	Uchiyama etc	2022	Uchiyama, K., et al., Effects of a remote patient monitoring system for patients on automated peritoneal dialysis: a randomized crossover controlled trial. Int Urol Nephrol, 2022. 54(10): p. 2673-2681.	Yes	Yes	Yes	Yes	Yes	No	Yes
30	Jung etc	2021	Jung, H.Y., et al., Outcomes of Remote Patient Monitoring for Automated Peritoneal Dialysis: A Randomized Controlled Trial. Nephron, 2021. 145(6): p. 702-710.	Yes	Yes	Yes	No	No	Can't tell	Yes
31	Eakalak etc	2022	Lukkanalikitkul, E., et al., Optimization of the Chronic Kidney Disease-Peritoneal Dialysis App to Improve Care for Patients on Peritoneal Dialysis in Northeast Thailand: User-Centered Design Study. JMIR Form Res, 2022. 6(7): p. e37291.	Yes	Yes											Yes	Yes	Yes	Yes	Yes
32	Zeng etc	2025	Zeng, Y., et al., Effectiveness of a smart management system in improving adherence and clinical outcomes of patients receiving peritoneal dialysis: a retrospective cohort analysis. Bmc Nursing, 2025. 24(1).	Yes	Yes																No	No	Yes	No	Yes
33	Stark etc	2011	Stark, S., et al., Personal digital assistant-based self-monitoring adherence rates in 2 dialysis dietary intervention pilot studies: BalanceWise-HD and BalanceWise-PD. J Ren Nutr, 2011. 21(6): p. 492-8.	Yes	Yes	Can't tell	No	Yes	No	Yes
34	Beer etc	2025	Beer, J., et al., TELEnutrition and KIdNey hEalth Study: protocol for a randomised controlled trial comparing the effect of digital health to standard care on serum phoSphate control in patients on dIalysiS (TeleKinesis Study). Bmj Open, 2025. 15(5).	Yes	Yes	Yes	Yes	Yes	Yes	Yes
